# Supplementary material for: Infantile Anemia and Iron Treatments Affect the Gut Microbiome of Young Rhesus Monkeys
Source: Microorganisms. 2025 Sep 26;13(10):2256. doi: 10.3390/microorganisms13102256 (PMC12566435; doi:10.3390/microorganisms13102256)
Supplement: Supplementary file 1 [file microorganisms-13-02256-s001.zip]

Archive with 1 entries (1 files):
- microorganisms-3872208-supplementary.pdf
